# Supplementary material for: High prevalence of Enterocytozoon bieneusi zoonotic genotype D in captive golden snub-nosed monkey (Rhinopithecus roxellanae) in zoos in China
Source: BMC Vet Res. 2017 Jun 5;13:158. doi: 10.1186/s12917-017-1084-6 (PMC5460354; doi:10.1186/s12917-017-1084-6)
Supplement: Supplementary file 1 — Distribution of positive samples in different zoo. (XLS 29 kb) [file 12917_2017_1084_MOESM1_ESM.xls]

## Sheet: Sheet1
Original Number	Sampling Time	Sampling Site	Genotype
E1M	2015.6.20	Beijing Wildlife Park	-
E1F	2015.6.20	Beijing Wildlife Park	-
E2F	2015.6.20	Beijing Wildlife Park	-
E2F	2015.6.20	Beijing Wildlife Park	-
E3BM	2015.6.20	Beijing Wildlife Park	-
E3SM	2015.6.20	Beijing Wildlife Park	-
1M	2015.6.20	Beijing Wildlife Park	-
1F	2015.6.20	Beijing Wildlife Park	-
1LS	2015.6.20	Beijing Wildlife Park	-
1LB	2015.6.20	Beijing Wildlife Park	-
2L	2015.6.20	Beijing Wildlife Park	-
2L2	2015.6.20	Beijing Wildlife Park	-
2L3	2015.6.20	Beijing Wildlife Park	-
2LM	2015.6.20	Beijing Wildlife Park	-
2LF	2015.6.20	Beijing Wildlife Park	-
2F	2015.6.20	Beijing Wildlife Park	-
3L1	2015.6.20	Beijing Wildlife Park	-
3L2	2015.6.20	Beijing Wildlife Park	-
3L3	2015.6.20	Beijing Wildlife Park	-
SH3F	2015.6.20	Beijing Wildlife Park	-
STAR17M	2015.6.20	Beijing Wildlife Park	-
GS1	2015.6.20	Beijing Wildlife Park	-
GS2	2015.6.20	Beijing Wildlife Park	-
GN1	2015.6.20	Beijing Wildlife Park	-
GN2	2015.6.20	Beijing Wildlife Park	-
RH1	2015.6.20	Beijing Zoo	-
RH2	2015.6.20	Beijing Zoo	-
RH3	2015.6.20	Beijing Zoo	-
QH1	2015.6.20	Beijing Zoo	-
QH2	2015.6.20	Beijing Zoo	-
QH3	2015.6.20	Beijing Zoo	-
QH4	2015.6.20	Beijing Zoo	-
RH4	2015.6.20	Beijing Zoo	-
F1	2015.8.4	Shanghai Zoo	J
F2	2015.8.4	Shanghai Zoo	-
F3	2015.8.4	Shanghai Zoo	CM19
F4	2015.8.4	Shanghai Zoo	CM20
F5	2015.8.4	Shanghai Zoo	-
F6	2015.8.4	Shanghai Zoo	-
F7	2015.8.4	Shanghai Zoo	J
F8	2015.8.4	Shanghai Zoo	-
F9	2015.8.4	Shanghai Zoo	-
F10	2015.8.4	Shanghai Zoo	-
F11	2015.8.4	Shanghai Zoo	-
JIAWEI	2015.8.4	Shanghai Zoo	-
QINGQING	2015.8.4	Shanghai Zoo	-
MEIMEI	2015.8.4	Shanghai Zoo	-
MAOMAO	2015.8.4	Shanghai Zoo	-
SW1	2015.8.4	Shanghai Wild Animal Park	CHG1
SW2	2015.8.4	Shanghai Wild Animal Park	J
SW3	2015.8.4	Shanghai Wild Animal Park	-
SW4	2015.8.4	Shanghai Wild Animal Park	D
SW5	2015.8.4	Shanghai Wild Animal Park	CHG14
SW6	2015.8.4	Shanghai Wild Animal Park	D
SW7	2015.8.4	Shanghai Wild Animal Park	D
SW8	2015.8.4	Shanghai Wild Animal Park	D
SW9	2015.8.4	Shanghai Wild Animal Park	J
SW10	2015.8.4	Shanghai Wild Animal Park	-
SW11	2015.8.4	Shanghai Wild Animal Park	-
SW12	2015.8.4	Shanghai Wild Animal Park	D
SW13	2015.8.4	Shanghai Wild Animal Park	D
SW14	2015.8.4	Shanghai Wild Animal Park	D
SW15	2015.8.4	Shanghai Wild Animal Park	J
SW16	2015.8.4	Shanghai Wild Animal Park	D
SW17	2015.8.4	Shanghai Wild Animal Park	D
SW18	2015.8.4	Shanghai Wild Animal Park	-
SW19	2015.8.4	Shanghai Wild Animal Park	D
SW20	2015.8.4	Shanghai Wild Animal Park	D
SW21	2015.8.4	Shanghai Wild Animal Park	-
SW22	2015.8.4	Shanghai Wild Animal Park	D
SW23	2015.8.4	Shanghai Wild Animal Park	-
SW24	2015.8.4	Shanghai Wild Animal Park	D
SW25	2015.8.4	Shanghai Wild Animal Park	D
SW26	2015.8.4	Shanghai Wild Animal Park	D
SW27	2015.8.4	Shanghai Wild Animal Park	-
SW28	2015.8.4	Shanghai Wild Animal Park	D
SW29	2015.8.4	Shanghai Wild Animal Park	D
SW30	2015.8.4	Shanghai Wild Animal Park	-
SW31	2015.8.4	Shanghai Wild Animal Park	-
SW32	2015.8.4	Shanghai Wild Animal Park	-
SW33	2015.8.4	Shanghai Wild Animal Park	D
SW34	2015.8.4	Shanghai Wild Animal Park	D
SW35	2015.8.4	Shanghai Wild Animal Park	D
SW36	2015.8.4	Shanghai Wild Animal Park	-
SW37	2015.8.4	Shanghai Wild Animal Park	-
SW38	2015.8.4	Shanghai Wild Animal Park	D
SW39	2015.8.4	Shanghai Wild Animal Park	D
SW40	2015.8.4	Shanghai Wild Animal Park	-
SW41	2015.8.4	Shanghai Wild Animal Park	D
SW42	2015.8.4	Shanghai Wild Animal Park	D
SW43	2015.8.4	Shanghai Wild Animal Park	D
SW44	2015.8.4	Shanghai Wild Animal Park	D
SW45	2015.8.4	Shanghai Wild Animal Park	-
SW46	2015.8.4	Shanghai Wild Animal Park	D
SW47	2015.8.4	Shanghai Wild Animal Park	D
SW48	2015.8.4	Shanghai Wild Animal Park	D
SW49	2015.8.4	Shanghai Wild Animal Park	D
SW50	2015.8.4	Shanghai Wild Animal Park	D
SW51	2015.8.4	Shanghai Wild Animal Park	D
07-1	2015.8.4	Shanghai Wild Animal Park	-
08-3	2015.8.4	Shanghai Wild Animal Park	-
09-5	2015.8.4	Shanghai Wild Animal Park	D
Dongdong	2015.8.4	Shanghai Wild Animal Park	-
AT1	2015.9.6	Tongling Zoo	J
AT2	2015.9.6	Tongling Zoo	-
AT3	2015.9.6	Tongling Zoo	D
AT4	2015.9.6	Tongling Zoo	D
AT5	2015.9.6	Tongling Zoo	D
AT6	2015.9.6	Tongling Zoo	-
AT7	2015.9.6	Tongling Zoo	D
AT8	2015.9.6	Tongling Zoo	-
AT9	2015.9.6	Tongling Zoo	D
AT10	2015.9.6	Tongling Zoo	D
AT11	2015.9.6	Tongling Zoo	D
AT12	2015.9.6	Tongling Zoo	D
AT13	2015.9.6	Tongling Zoo	D
AT14	2015.9.6	Tongling Zoo	D
AT15	2015.9.6	Tongling Zoo	J
AT16	2015.9.6	Tongling Zoo	CM21
AT17	2015.9.6	Tongling Zoo	D
AT18	2015.9.6	Tongling Zoo	D
AT19	2015.9.6	Tongling Zoo	D
AT20	2015.9.6	Tongling Zoo	-
AT21	2015.9.6	Tongling Zoo	-
AT22	2015.9.6	Tongling Zoo	-
AT23	2015.9.6	Tongling Zoo	D
AT24	2015.9.6	Tongling Zoo	-
AT25	2015.9.6	Tongling Zoo	D
AT26	2015.9.6	Tongling Zoo	-
AT27	2015.9.6	Tongling Zoo	D
AT28	2015.9.6	Tongling Zoo	-
AT29	2015.9.6	Tongling Zoo	D
AT30	2015.9.6	Tongling Zoo	J
AT31	2015.9.6	Tongling Zoo	D
AT32	2015.9.6	Tongling Zoo	D
AT33	2015.9.6	Tongling Zoo	-
AT34	2015.9.6	Tongling Zoo	-
AT35	2015.9.6	Tongling Zoo	D
AT36	2015.9.6	Tongling Zoo	D
TY1	2015.9.4	Taiyuan Zoo	-
TY2	2015.9.4	Taiyuan Zoo	-
TY3	2015.9.4	Taiyuan Zoo	-
TY4	2015.9.4	Taiyuan Zoo	-
TY5	2015.9.4	Taiyuan Zoo	-
TY6	2015.9.4	Taiyuan Zoo	-
TY7	2015.9.4	Taiyuan Zoo	-
TY8	2015.9.4	Taiyuan Zoo	J
TY9	2015.9.4	Taiyuan Zoo	J
TY10	2015.9.4	Taiyuan Zoo	+
TY11	2015.9.4	Taiyuan Zoo	+
TY12	2015.9.4	Taiyuan Zoo	J
TY13	2015.9.4	Taiyuan Zoo	J
TY14	2015.9.4	Taiyuan Zoo	-
TY15	2015.9.4	Taiyuan Zoo	-
TY16	2015.9.4	Taiyuan Zoo	-
TY17	2015.9.4	Taiyuan Zoo	+
TY18	2015.9.4	Taiyuan Zoo	J
TY19	2015.9.4	Taiyuan Zoo	-
TY20	2015.9.4	Taiyuan Zoo	CM19
TY21	2015.9.4	Taiyuan Zoo	J
- Indicates this sample was PCR negative.
+ Indicates this sample was PCR positive but not sequenced successfully.
