# Supplementary material for: High prevalence of Enterocytozoon bieneusi zoonotic genotype D in captive golden snub-nosed monkey (Rhinopithecus roxellanae) in zoos in China
Source: BMC Vet Res. 2017 Jun 5;13:158. doi: 10.1186/s12917-017-1084-6 (PMC5460354; doi:10.1186/s12917-017-1084-6)
Supplement: Supplementary file 2 — Nucleotide substitutions among all sequences found in this study versus the reported genotype J (KU557671). (XLS 49 kb) [file 12917_2017_1084_MOESM2_ESM.xls]

## Sheet: Sheet1
		Tab2S. Nucleotide substitutions among all sequences found in this study versus the reported genotype J (KU557671)
	Sequence Title	Nucleotide positions and substitutions																														Genotype
		86	87	95	96	109	110	111	112	124	126	154	161	161	181	185	161	197	209	211	217	227	238	258	259	265	267	269	270	271	274
	KU557671	-	G	-	G	G	T	-	G	G	-	A	T	T	A	T	T	G	A	C	T	A	A	G	T	T	G	A	T	G	G	J
	F1	-	.	-	.	.	.	-	.	.	-	.	.	.	.	.	.	.	.	.	.	.	.	.	.	.	.	.	.	.	.
	F7	-	.	-	.	.	.	-	.	.	-	.	.	.	.	.	.	.	.	.	.	.	.	.	.	.	.	.	.	.	.
	SW2	-	.	-	.	.	.	-	.	.	-	.	.	.	.	.	.	.	.	.	.	.	.	.	.	.	.	.	.	.	.
	SW9	-	.	-	.	.	.	-	.	.	-	.	.	.	.	.	.	.	.	.	.	.	.	.	.	.	.	.	.	.	.
	SW15	-	.	-	.	.	.	-	.	.	-	.	.	.	.	.	.	.	.	.	.	.	.	.	.	.	.	.	.	.	.
	AT1	-	.	-	.	.	.	-	.	.	-	.	.	.	.	.	.	.	.	.	.	.	.	.	.	.	.	.	.	.	.
	AT15	-	.	-	.	.	.	-	.	.	-	.	.	.	.	.	.	.	.	.	.	.	.	.	.	.	.	.	.	.	.
	AT30	-	.	-	.	.	.	-	.	.	-	.	.	.	.	.	.	.	.	.	.	.	.	.	.	.	.	.	.	.	.
	TY8	-	.	-	.	.	.	-	.	.	-	.	.	.	.	.	.	.	.	.	.	.	.	.	.	.	.	.	.	.	.
	TY9	-	.	-	.	.	.	-	.	.	-	.	.	.	.	.	.	.	.	.	.	.	.	.	.	.	.	.	.	.	.
	TY12	-	.	-	.	.	.	-	.	.	-	.	.	.	.	.	.	.	.	.	.	.	.	.	.	.	.	.	.	.	.
	TY13	-	.	-	.	.	.	-	.	.	-	.	.	.	.	.	.	.	.	.	.	.	.	.	.	.	.	.	.	.	.
	TY18	-	.	-	.	.	.	-	.	.	-	.	.	.	.	.	.	.	.	.	.	.	.	.	.	.	.	.	.	.	.
	TY21	-	.	-	.	.	.	-	.	.	-	.	.	.	.	.	.	.	.	.	.	.	.	.	.	.	.	.	.	.	.
	AT35	-	.	-	.	.	.	-	.	.	-	.	C	C	.	.	C	T	G	G	C	G	T	.	.	.	.	.	.	.	.	D
	AT36	-	.	-	.	.	.	-	.	.	-	.	C	C	.	.	C	T	G	G	C	G	T	.	.	.	.	.	.	.	.
	AT32	-	.	-	.	.	.	-	.	.	-	.	C	C	.	.	C	T	G	G	C	G	T	.	.	.	.	.	.	.	.
	AT31	-	.	-	.	.	.	-	.	.	-	.	C	C	.	.	C	T	G	G	C	G	T	.	.	.	.	.	.	.	.
	AT29	-	.	-	.	.	.	-	.	.	-	.	C	C	.	.	C	T	G	G	C	G	T	.	.	.	.	.	.	.	.
	AT27	-	.	-	.	.	.	-	.	.	-	.	C	C	.	.	C	T	G	G	C	G	T	.	.	.	.	.	.	.	.
	AT25	-	.	-	.	.	.	-	.	.	-	.	C	C	.	.	C	T	G	G	C	G	T	.	.	.	.	.	.	.	.
	SW4	-	.	-	.	.	.	-	.	.	-	.	C	C	.	.	C	T	G	G	C	G	T	.	.	.	.	.	.	.	.
	SW6	-	.	-	.	.	.	-	.	.	-	.	C	C	.	.	C	T	G	G	C	G	T	.	.	.	.	.	.	.	.
	SW7	-	.	-	.	.	.	-	.	.	-	.	C	C	.	.	C	T	G	G	C	G	T	.	.	.	.	.	.	.	.
	SW8	-	.	-	.	.	.	-	.	.	-	.	C	C	.	.	C	T	G	G	C	G	T	.	.	.	.	.	.	.	.
	SW12	-	.	-	.	.	.	-	.	.	-	.	C	C	.	.	C	T	G	G	C	G	T	.	.	.	.	.	.	.	.
	SW13	-	.	-	.	.	.	-	.	.	-	.	C	C	.	.	C	T	G	G	C	G	T	.	.	.	.	.	.	.	.
	SW14	-	.	-	.	.	.	-	.	.	-	.	C	C	.	.	C	T	G	G	C	G	T	.	.	.	.	.	.	.	.
	SW16	-	.	-	.	.	.	-	.	.	-	.	C	C	.	.	C	T	G	G	C	G	T	.	.	.	.	.	.	.	.
	SW17	-	.	-	.	.	.	-	.	.	-	.	C	C	.	.	C	T	G	G	C	G	T	.	.	.	.	.	.	.	.
	SW19	-	.	-	.	.	.	-	.	.	-	.	C	C	.	.	C	T	G	G	C	G	T	.	.	.	.	.	.	.	.
	SW20	-	.	-	.	.	.	-	.	.	-	.	C	C	.	.	C	T	G	G	C	G	T	.	.	.	.	.	.	.	.
	SW22	-	.	-	.	.	.	-	.	.	-	.	C	C	.	.	C	T	G	G	C	G	T	.	.	.	.	.	.	.	.
	SW24	-	.	-	.	.	.	-	.	.	-	.	C	C	.	.	C	T	G	G	C	G	T	.	.	.	.	.	.	.	.
	SW25	-	.	-	.	.	.	-	.	.	-	.	C	C	.	.	C	T	G	G	C	G	T	.	.	.	.	.	.	.	.
	SW26	-	.	-	.	.	.	-	.	.	-	.	C	C	.	.	C	T	G	G	C	G	T	.	.	.	.	.	.	.	.
	SW28	-	.	-	.	.	.	-	.	.	-	.	C	C	.	.	C	T	G	G	C	G	T	.	.	.	.	.	.	.	.
	SW29	-	.	-	.	.	.	-	.	.	-	.	C	C	.	.	C	T	G	G	C	G	T	.	.	.	.	.	.	.	.
	SW33	-	.	-	.	.	.	-	.	.	-	.	C	C	.	.	C	T	G	G	C	G	T	.	.	.	.	.	.	.	.
	SW34	-	.	-	.	.	.	-	.	.	-	.	C	C	.	.	C	T	G	G	C	G	T	.	.	.	.	.	.	.	.
	SW35	-	.	-	.	.	.	-	.	.	-	.	C	C	.	.	C	T	G	G	C	G	T	.	.	.	.	.	.	.	.
	SW38	-	.	-	.	.	.	-	.	.	-	.	C	C	.	.	C	T	G	G	C	G	T	.	.	.	.	.	.	.	.
	SW39	-	.	-	.	.	.	-	.	.	-	.	C	C	.	.	C	T	G	G	C	G	T	.	.	.	.	.	.	.	.
	SW41	-	.	-	.	.	.	-	.	.	-	.	C	C	.	.	C	T	G	G	C	G	T	.	.	.	.	.	.	.	.
	SW42	-	.	-	.	.	.	-	.	.	-	.	C	C	.	.	C	T	G	G	C	G	T	.	.	.	.	.	.	.	.
	SW43	-	.	-	.	.	.	-	.	.	-	.	C	C	.	.	C	T	G	G	C	G	T	.	.	.	.	.	.	.	.
	SW44	-	.	-	.	.	.	-	.	.	-	.	C	C	.	.	C	T	G	G	C	G	T	.	.	.	.	.	.	.	.
	SW46	-	.	-	.	.	.	-	.	.	-	.	C	C	.	.	C	T	G	G	C	G	T	.	.	.	.	.	.	.	.
	SW47	-	.	-	.	.	.	-	.	.	-	.	C	C	.	.	C	T	G	G	C	G	T	.	.	.	.	.	.	.	.
	SW48	-	.	-	.	.	.	-	.	.	-	.	C	C	.	.	C	T	G	G	C	G	T	.	.	.	.	.	.	.	.
	SW49	-	.	-	.	.	.	-	.	.	-	.	C	C	.	.	C	T	G	G	C	G	T	.	.	.	.	.	.	.	.
	SW50	-	.	-	.	.	.	-	.	.	-	.	C	C	.	.	C	T	G	G	C	G	T	.	.	.	.	.	.	.	.
	SW51	-	.	-	.	.	.	-	.	.	-	.	C	C	.	.	C	T	G	G	C	G	T	.	.	.	.	.	.	.	.
	09-5	-	.	-	.	.	.	-	.	.	-	.	C	C	.	.	C	T	G	G	C	G	T	.	.	.	.	.	.	.	.
	AT3	-	.	-	.	.	.	-	.	.	-	.	C	C	.	.	C	T	G	G	C	G	T	.	.	.	.	.	.	.	.
	AT4	-	.	-	.	.	.	-	.	.	-	.	C	C	.	.	C	T	G	G	C	G	T	.	.	.	.	.	.	.	.
	AT5	-	.	-	.	.	.	-	.	.	-	.	C	C	.	.	C	T	G	G	C	G	T	.	.	.	.	.	.	.	.
	AT7	-	.	-	.	.	.	-	.	.	-	.	C	C	.	.	C	T	G	G	C	G	T	.	.	.	.	.	.	.	.
	AT9	-	.	-	.	.	.	-	.	.	-	.	C	C	.	.	C	T	G	G	C	G	T	.	.	.	.	.	.	.	.
	AT10	-	.	-	.	.	.	-	.	.	-	.	C	C	.	.	C	T	G	G	C	G	T	.	.	.	.	.	.	.	.
	AT11	-	.	-	.	.	.	-	.	.	-	.	C	C	.	.	C	T	G	G	C	G	T	.	.	.	.	.	.	.	.
	AT12	-	.	-	.	.	.	-	.	.	-	.	C	C	.	.	C	T	G	G	C	G	T	.	.	.	.	.	.	.	.
	AT13	-	.	-	.	.	.	-	.	.	-	.	C	C	.	.	C	T	G	G	C	G	T	.	.	.	.	.	.	.	.
	AT14	-	.	-	.	.	.	-	.	.	-	.	C	C	.	.	C	T	G	G	C	G	T	.	.	.	.	.	.	.	.
	AT17	-	.	-	.	.	.	-	.	.	-	.	C	C	.	.	C	T	G	G	C	G	T	.	.	.	.	.	.	.	.
	AT18	-	.	-	.	.	.	-	.	.	-	.	C	C	.	.	C	T	G	G	C	G	T	.	.	.	.	.	.	.	.
	AT19	-	.	-	.	.	.	-	.	.	-	.	C	C	.	.	C	T	G	G	C	G	T	.	.	.	.	.	.	.	.
	AT23	-	.	-	.	.	.	-	.	.	-	.	C	C	.	.	C	T	G	G	C	G	T	.	.	.	.	.	.	.	.
	F3	-	A	-	A	A	.	-	A	A	-	C	C	.	.	C	.	T	.	.	.	.	.	.	.	.	.	.	.	.	.	CM19
	TY20	-	A	-	A	A	.	-	A	A	-	C	C	.	.	C	.	T	.	.	.	.	.	.	.	.	.	.	.	.	.
	F4	-	A	-	A	A	.	-	A	A	-	C	C	.	G	C	.	T	.	.	.	.	.	.	.	.	.	.	.	.	.	CM20
	SW1	-	A	-	A	A	C	-	A	A	-	C	C	.	.	.	.	T	.	.	.	.	.	A	C	G	T	T	A	T	A	CHG1
	AT16	-	A	-	A	A	.	-	A	A	-	C	C	.	.	C	.	T	.	.	.	.	.	A	C	G	T	T	A	T	A	CM21
	SW5	-	A	-	A	A	C	-	A	A	-	C	C	.	.	.	.	T	.	.	.	.	.	A	C	G	T	G	A	T	A	CHG14
